# Supplementary material for: The Influence of Formulation Components and Environmental Humidity on Spray-Dried Phage Powders for Treatment of Respiratory Infections Caused by Acinetobacter baumannii
Source: Pharmaceutics. 2021 Jul 28;13(8):1162. doi: 10.3390/pharmaceutics13081162 (PMC8401170; doi:10.3390/pharmaceutics13081162)
Supplement: Supplementary file 1 [file pharmaceutics-13-01162-s001.zip]

Archive with 1 entries (1 files):
- pharmaceutics-1259950-supplementary.pdf
